# Supplementary material for: A modularity analysis helps improving the structure of the International Code of Zoological Nomenclature
Source: PeerJ. 2021 Feb 23;9:e10815. doi: 10.7717/peerj.10815 (PMC7908869; doi:10.7717/peerj.10815)
Supplement: Supplemental Information 1 — All original network files in the gephi format, with the recovered modules. [file peerj-09-10815-s001.zip]

Archive with 12 entries (11 files):
- Suppl_1/
- Suppl_1/Module_1_best.gephi
- Suppl_1/Module_9_best.gephi
- Suppl_1/All Modules Best.gephi
- Suppl_1/Module_4_best.gephi
- Suppl_1/Module_3_best.gephi
- Suppl_1/Module_6_best.gephi
- Suppl_1/Module_8_best.gephi
- Suppl_1/Module_5_best.gephi
- Suppl_1/Module_0_best.gephi
- Suppl_1/Module_7_best.gephi
- Suppl_1/Module_2_best.gephi
