# Supplementary material for: A modularity analysis helps improving the structure of the International Code of Zoological Nomenclature
Source: PeerJ. 2021 Feb 23;9:e10815. doi: 10.7717/peerj.10815 (PMC7908869; doi:10.7717/peerj.10815)
Supplement: Supplemental Information 2 — This file contains that data of each modularity run for the entire network (first round) and for each module (second round), providing the modularity Q and number of modules, as well as the standard deviation of the runs. The selected one (highest Q) is indicated with boldface. [file peerj-09-10815-s002.xlsx]

## Sheet: Sheet1
Runs	Entire Network				Module 0		Module 1		Module 2		Module 3		Module 4		Module 5		Module 6		Module 7		Module 8		Module 9
1	0.584	10	0.584	12	0.642	9	0.553	6	0.437	5	0.508	8	0.528	5	0.501	5	0.503	7	0.464	6	0.527	8	0.556	7
2	0.58	10	0.576	11	0.639	9	0.541	7	0.448	5	0.503	8	0.523	5	0.495	5	0.501	5	0.456	6	0.526	8	0.551	8
3	0.578	12	0.578	10	0.636	9	0.551	6	0.448	5	0.497	8	0.531	5	0.515	5	0.499	6	0.465	7	0.523	9	0.561	7
4	0.571	10	0.578	11	0.63	9	0.528	7	0.448	5	0.495	9	0.519	6	0.5	5	0.501	6	0.464	6	0.526	9	0.55	6
5	0.579	10	0.584	13	0.644	9	0.539	6	0.442	5	0.504	8	0.531	5	0.513	5	0.5	6	0.462	6	0.527	9	0.559	8
6	0.58	11	0.585	10	0.643	9	0.542	6	0.445	5	0.506	8	0.519	6	0.506	5	0.502	5	0.464	6	0.523	9	0.546	6
7	0.576	11	0.584	10	0.633	9	0.545	7	0.437	5	0.514	8	0.528	5	0.509	5	0.502	5	0.461	7	0.529	8	0.55	8
8	0.581	14	0.573	12	0.631	9	0.551	6	0.445	5	0.498	8	0.511	6	0.506	5	0.5	6	0.463	6	0.526	7	0.558	8
9	0.579	12	0.582	11	0.633	9	0.553	6	0.448	5	0.502	10	0.526	5	0.498	5	0.492	7	0.461	7	0.524	8	0.559	7
10	0.581	11	0.583	11	0.635	9	0.542	5	0.447	5	0.498	7	0.523	6	0.505	5	0.501	6	0.462	7	0.524	9	0.552	7
11	0.582	11	0.573	11	0.64	9	0.545	7	0.431	4	0.501	7	0.529	5	0.505	5	0.504	6	0.46	6	0.517	9	0.55	8
12	0.58	11	0.577	11	0.637	9	0.547	6	0.444	5	0.502	7	0.528	5	0.498	5	0.506	6	0.458	7	0.527	9	0.557	7
13	0.575	12	0.577	12	0.638	9	0.542	7	0.448	5	0.498	7	0.485	6	0.505	5	0.487	6	0.454	6	0.529	9	0.555	8
14	0.572	12	0.58	11	0.638	9	0.529	7	0.448	5	0.502	8	0.517	6	0.506	5	0.499	6	0.458	7	0.526	9	0.556	5
15	0.579	11	0.583	11	0.628	10	0.53	6	0.421	5	0.497	9	0.524	5	0.5	4	0.502	6	0.462	7	0.527	8	0.552	7
16	0.583	12	0.584	11	0.644	9	0.553	6	0.448	6	0.511	7	0.528	5	0.505	5	0.508	6	0.452	6	0.531	9	0.558	7
17	0.569	11	0.573	11	0.644	9	0.537	7	0.448	5	0.502	7	0.528	5	0.503	5	0.492	6	0.461	7	0.525	8	0.547	7
18	0.576	10	0.583	11	0.643	9	0.543	6	0.448	5	0.505	8	0.528	5	0.505	5	0.498	6	0.462	7	0.529	9	0.559	7
19	0.582	9	0.583	12	0.639	9	0.545	7	0.445	5	0.498	8	0.523	5	0.513	5	0.498	6	0.459	6	0.524	8	0.556	6
20	0.583	12	0.574	12	0.643	9	0.553	6	0.443	5	0.504	8	0.49	6	0.496	5	0.5	6	0.472	6	0.527	9	0.552	8
21	0.575	10	0.582	11	0.645	9	0.531	7	0.446	5	0.512	8	0.531	5	0.513	5	0.499	6	0.464	7	0.515	9	0.56	7
22	0.579	11	0.583	12	0.631	10	0.527	6	0.432	5	0.51	7	0.528	5	0.515	5	0.504	6	0.458	7	0.526	9	0.557	7
23	0.586	10	0.581	11	0.643	9	0.545	7	0.448	5	0.491	8	0.528	5	0.501	4	0.498	6	0.463	6	0.526	9	0.551	9
24	0.582	14	0.581	11	0.631	9	0.542	6	0.448	5	0.49	9	0.528	5	0.513	5	0.505	6	0.458	6	0.528	8	0.547	7
25	0.579	10	0.58	11	0.643	9	0.535	7	0.448	5	0.491	9	0.528	5	0.506	5	0.5	6	0.462	6	0.526	8	0.549	6
	STD		0.00402624		0.00531758	0.276887	0.00828392		0.00692146		0.00646838		0.0115943		0.0059127		0.00453211	0.454606	0.00398957		0.00346554	0.583095	0.00450851
